# Supplementary material for: Baseline Association between Healthy Eating Index-2015 and Health-Related Quality of Life in Breast Cancer Patients Enrolled in a Randomized Trial
Source: Cancers (Basel). 2024 Jul 18;16(14):2576. doi: 10.3390/cancers16142576 (PMC11274909; doi:10.3390/cancers16142576)
Supplement: Supplementary file 1 [file cancers-16-02576-s001.zip]

Archive with 1 entries (1 files):
- cancers-3105363-supplementary.pdf
